# Supplementary material for: N-(4-Hydroxy­pheneth­yl)acetamide
Source: Acta Crystallogr Sect E Struct Rep Online. 2009 Jul 8;65(Pt 8):o1789. doi: 10.1107/S1600536809025409 (PMC2977160; doi:10.1107/S1600536809025409)
Supplement: Supplementary file 2 [file e-65-o1789-Isup2.hkl]

#
# h,k,l, Fc-squared, Fo-squared, sigma(Fo-squared) and status flag
#
data_I
_shelx_title ' I in space group P2(1)/c'
_shelx_refln_list_code          4
_shelx_F_calc_maximum      102.67
_exptl_crystal_F_000       384.00
_reflns_d_resolution_high  0.8404
 
loop_
 _symmetry_equiv_pos_as_xyz
 'x, y, z'
 '-x, y+1/2, -z+1/2'
 '-x, -y, -z'
 'x, -y-1/2, z-1/2'
 
_cell_length_a     9.9206
_cell_length_b     8.7861
_cell_length_c    11.4943
_cell_angle_alpha  90.000
_cell_angle_beta  102.998
_cell_angle_gamma  90.000
 
_shelx_F_squared_multiplier     1.000
 
loop_
 _refln_index_h
 _refln_index_k
 _refln_index_l
 _refln_F_squared_calc
 _refln_F_squared_meas
 _refln_F_squared_sigma
 _refln_observed_status
   1   0   0      560.52      497.56     10.30 o
   2   0   0      842.67      808.21     12.97 o
   3   0   0     1722.39     1573.74     24.84 o
   4   0   0      790.29      822.66     13.80 o
   5   0   0      333.17      356.87      7.03 o
   6   0   0       74.33       77.22      3.47 o
   7   0   0        8.90       11.79      1.57 o
   8   0   0      245.95      260.91      6.43 o
   9   0   0      374.86      370.65     12.47 o
  10   0   0        0.24       -1.54      1.54 o
  11   0   0        4.69        1.51      2.10 o
   1   1   0      178.75      139.15      1.88 o
   2   1   0      300.93      256.99      3.31 o
   3   1   0      520.56      534.61      7.47 o
   4   1   0      765.76      758.70     10.48 o
   5   1   0      288.44      290.27      4.23 o
   6   1   0       54.83       51.61      1.73 o
   7   1   0       92.58       85.19      2.19 o
   8   1   0       71.29       71.21      2.18 o
   9   1   0      193.25      203.08      4.79 o
  10   1   0       55.20       47.17      2.44 o
  11   1   0        0.42        1.74      2.51 o
   0   2   0     7824.90     7363.98    257.37 o
   1   2   0      263.43      270.35      3.99 o
   2   2   0      743.21      754.33      8.71 o
   3   2   0     1800.19     1803.39     20.27 o
   4   2   0       40.46       33.56      1.31 o
   5   2   0      135.49      155.46      6.28 o
   6   2   0        3.21        3.30      0.72 o
   7   2   0        0.38        0.03      0.73 o
   8   2   0        8.96        9.54      1.70 o
   9   2   0        0.16       -0.36      1.12 o
  10   2   0       24.98       26.11      2.92 o
  11   2   0        2.32        1.08      2.37 o
   1   3   0      280.98      282.52      3.34 o
   2   3   0      178.23      187.68      2.46 o
   3   3   0     1278.29     1302.84     14.86 o
   4   3   0      243.87      260.56      3.90 o
   5   3   0       22.71       16.53      1.18 o
   6   3   0      210.43      218.78      4.38 o
   7   3   0      142.88      142.59      3.54 o
   8   3   0       44.72       42.19      2.87 o
   9   3   0       83.21       80.39      9.62 o
  10   3   0        0.23       -1.45      1.45 o
  11   3   0        0.13       -0.87      3.45 o
   0   4   0      654.29      675.21      9.40 o
   1   4   0       76.93       81.05      1.89 o
   2   4   0      893.09      908.56      9.60 o
   3   4   0       80.53       86.45      2.91 o
   4   4   0       64.41       70.05      1.69 o
   5   4   0      186.93      187.17      4.19 o
   6   4   0       20.42       23.17      3.40 o
   7   4   0       32.49       29.42      2.81 o
   8   4   0       62.24       60.46      3.35 o
   9   4   0       20.25       21.61      2.78 o
  10   4   0       10.40       10.64      2.55 o
   1   5   0       67.21       62.54      1.62 o
   2   5   0      128.53      122.93      2.05 o
   3   5   0       86.84       78.19      2.01 o
   4   5   0       26.32       32.09      4.93 o
   5   5   0       30.13       31.89      1.87 o
   6   5   0       27.46       31.84      2.33 o
   7   5   0       71.04       63.24      3.46 o
   8   5   0       11.70       10.24      2.24 o
   9   5   0       31.69       35.30      3.54 o
  10   5   0        9.27       11.46      2.63 o
   0   6   0      176.12      176.46      5.96 o
   1   6   0      132.16      137.80      2.48 o
   2   6   0        2.79        2.31      0.72 o
   3   6   0       20.51       21.55      1.35 o
   4   6   0        4.47        5.69      1.33 o
   5   6   0       85.78       80.27      2.95 o
   6   6   0        8.68        8.01      1.62 o
   7   6   0        9.63        6.62      2.20 o
   8   6   0        6.68        4.46      2.18 o
   9   6   0       16.44       14.20      2.72 o
   1   7   0       48.76       44.97      1.72 o
   2   7   0       97.26      102.38      2.74 o
   3   7   0        9.09        9.02      1.21 o
   4   7   0       38.41       40.63      2.73 o
   5   7   0       89.58       96.60      3.41 o
   6   7   0        1.24       -0.46      1.24 o
   7   7   0        1.98        3.56      2.01 o
   8   7   0        5.09        3.46      2.28 o
   0   8   0       54.93       61.07      2.98 o
   1   8   0        3.30        3.58      0.99 o
   2   8   0       36.71       37.10      2.09 o
   3   8   0        1.26        1.89      1.12 o
   4   8   0        7.37        4.16      1.90 o
   5   8   0        0.82        1.36      1.38 o
   6   8   0        2.57        2.24      1.54 o
   7   8   0        4.27        3.71      2.51 o
   1   9   0       16.84       19.69      1.90 o
   2   9   0       92.90      102.14      6.61 o
   3   9   0       76.05       81.97      4.08 o
   4   9   0        0.29       -1.23      1.36 o
   5   9   0        0.64       -0.84      1.64 o
   1  10   0        0.48        0.36      1.56 o
   2  10   0       11.52       19.19      2.73 o
   3  10   0        2.62        1.13      3.94 o
 -11   1   1        0.10       -0.96      2.11 o
 -10   1   1        2.13        1.58      1.22 o
  -9   1   1        0.33        0.56      0.98 o
  -8   1   1       90.27       86.01      2.40 o
  -7   1   1        0.08       -0.66      0.66 o
  -6   1   1      135.71      134.84      2.65 o
  -5   1   1        0.20        1.36      0.70 o
  -4   1   1        9.60       11.12      0.89 o
  -3   1   1       37.36       38.57      1.43 o
  -2   1   1      928.18      870.31     12.55 o
  -1   1   1        8.60        7.80      0.47 o
   0   1   1      229.88      221.39      2.48 o
   1   1   1     3788.96     3618.11     43.06 o
   2   1   1        9.74       10.97      1.22 o
   3   1   1     1960.91     1911.10     32.40 o
   4   1   1       72.35       75.06      1.61 o
   5   1   1       12.16       16.85      1.46 o
   6   1   1        1.44        0.00      0.59 o
   7   1   1        0.18       -0.48      0.67 o
   8   1   1        0.10       -0.86      0.86 o
   9   1   1       80.88       76.41      3.31 o
  10   1   1       33.50       42.34      3.28 o
  11   1   1        7.67        9.86      2.14 o
 -11   2   1       20.31       23.00      2.92 o
 -10   2   1       14.98       12.22      2.35 o
  -9   2   1      301.99      295.53      7.70 o
  -8   2   1      169.19      164.61      3.42 o
  -7   2   1      150.38      157.03      3.13 o
  -6   2   1      542.79      556.37     10.88 o
  -5   2   1        8.90        3.28      0.77 o
  -4   2   1        4.49        3.55      0.66 o
  -3   2   1      388.26      408.70      5.93 o
  -2   2   1     3526.87     3495.25     38.21 o
  -1   2   1    10541.60    10830.76    161.90 o
   0   2   1      521.42      529.84      5.06 o
   1   2   1     3689.56     3705.04     36.03 o
   2   2   1       75.85       75.80      1.50 o
   3   2   1        3.48        3.99      0.57 o
   4   2   1       41.04       39.05      1.57 o
   5   2   1      161.57      174.92      2.96 o
   6   2   1       54.07       60.86      1.71 o
   7   2   1        1.30        2.23      1.04 o
   8   2   1       30.28       28.95      2.09 o
   9   2   1        3.92        4.94      1.37 o
  10   2   1       71.53       74.41      7.51 o
  11   2   1        6.66        9.39      3.18 o
 -11   3   1       11.81       10.56      5.45 o
 -10   3   1        3.06        0.39      1.56 o
  -9   3   1        0.05       -1.00      1.52 o
  -8   3   1       42.37       38.51      2.77 o
  -7   3   1       23.04       24.91      2.46 o
  -6   3   1       27.10       27.28      1.58 o
  -5   3   1        2.57        1.56      0.69 o
  -4   3   1       68.06       72.57      1.81 o
  -3   3   1      491.85      492.39      6.17 o
  -2   3   1        0.51        0.80      0.43 o
  -1   3   1       10.43        7.47      0.60 o
   0   3   1      207.12      219.32      2.48 o
   1   3   1     2140.64     2101.75     23.37 o
   2   3   1       19.07       15.73      0.66 o
   3   3   1      823.21      839.54     10.04 o
   4   3   1      144.08      167.82      2.96 o
   5   3   1       33.97       35.07      1.38 o
   6   3   1       12.40       18.46      1.52 o
   7   3   1       13.69       12.83      1.51 o
   8   3   1        0.97       -1.07      2.36 o
   9   3   1       85.72       91.44      4.10 o
  10   3   1       22.98       23.62      3.71 o
 -10   4   1       11.47       14.58      3.09 o
  -9   4   1        1.77       -1.03      1.69 o
  -8   4   1        3.15        1.00      1.69 o
  -7   4   1        1.72        3.03      1.73 o
  -6   4   1      193.35      204.21      5.71 o
  -5   4   1       80.78       81.66      3.91 o
  -4   4   1      340.69      339.28      5.96 o
  -3   4   1       69.88       56.02      1.59 o
  -2   4   1      483.59      488.97      6.42 o
  -1   4   1       31.64       32.01      0.83 o
   0   4   1      747.92      758.55      7.38 o
   1   4   1      141.02      144.13      1.97 o
   2   4   1      106.85       97.61      1.73 o
   3   4   1        7.49        5.93      0.81 o
   4   4   1      290.20      300.02      6.12 o
   5   4   1        0.01       -0.36      0.64 o
   6   4   1       40.12       42.64      2.73 o
   7   4   1        2.71       -0.70      1.32 o
   8   4   1       61.49       66.34      3.51 o
   9   4   1       81.40       73.13      3.88 o
  10   4   1        0.23       -0.93      3.00 o
 -10   5   1        9.38        8.27      3.90 o
  -9   5   1        0.33       -1.48      1.48 o
  -8   5   1       27.37       28.17      3.02 o
  -7   5   1       43.45       37.81      2.82 o
  -6   5   1       79.84       81.24      3.64 o
  -5   5   1        1.07       -0.34      0.94 o
  -4   5   1       25.90       29.07      1.76 o
  -3   5   1       72.91       73.26      1.97 o
  -2   5   1      262.20      264.94      4.19 o
  -1   5   1      203.08      211.79      3.11 o
   0   5   1      164.82      165.56      2.29 o
   1   5   1      137.02      130.67      3.02 o
   2   5   1       22.30       22.13      0.94 o
   3   5   1       59.46       61.37      1.75 o
   4   5   1       18.16       22.48      1.79 o
   5   5   1        4.96        1.53      1.11 o
   6   5   1       29.18       32.46      2.45 o
   7   5   1        2.93        0.68      1.55 o
   8   5   1        3.42        2.76      1.89 o
   9   5   1        0.30        0.04      2.04 o
  -9   6   1        0.04       -1.86      1.86 o
  -8   6   1       11.12       10.55      2.47 o
  -7   6   1        0.26       -1.42      1.42 o
  -6   6   1       20.35       25.48      2.82 o
  -5   6   1        5.53        7.99      1.50 o
  -4   6   1       25.28       25.15      1.55 o
  -3   6   1      186.96      183.04      3.54 o
  -2   6   1       48.62       47.42      1.48 o
  -1   6   1      259.86      274.07      3.93 o
   0   6   1        9.16        5.67      0.68 o
   1   6   1      155.36      139.62      2.20 o
   2   6   1       18.79       21.72      1.36 o
   3   6   1       94.11       93.09      2.86 o
   4   6   1        3.34        2.94      1.22 o
   5   6   1       14.58       10.18      1.65 o
   6   6   1       66.70       73.13      3.01 o
   7   6   1        0.89       -1.50      1.50 o
   8   6   1       20.21       17.39      2.81 o
   9   6   1       17.36       13.37      2.62 o
  -8   7   1        2.67       -1.83      1.83 o
  -7   7   1        7.11        2.99      2.79 o
  -6   7   1        2.47       -0.06      2.15 o
  -5   7   1        4.04        2.22      2.30 o
  -4   7   1        6.74        5.33      1.50 o
  -3   7   1       20.80       19.51      1.33 o
  -2   7   1       13.55       10.84      1.07 o
  -1   7   1       71.79       71.47      1.87 o
   0   7   1      103.45       99.23      2.55 o
   1   7   1        7.75        8.60      1.13 o
   2   7   1       74.75       77.65      2.22 o
   3   7   1       18.42       18.96      1.98 o
   4   7   1        4.01        6.73      1.52 o
   5   7   1        0.62       -0.50      1.18 o
   6   7   1        2.69        1.61      1.40 o
   7   7   1        5.41        3.07      2.00 o
   8   7   1        5.15        1.57      1.97 o
  -7   8   1        0.32       -2.22      4.23 o
  -6   8   1        0.00       -1.88      1.88 o
  -5   8   1       23.44       23.77      4.56 o
  -4   8   1       12.75       12.61      1.47 o
  -3   8   1        5.65        7.44      1.23 o
  -2   8   1        0.02        0.24      0.86 o
  -1   8   1        9.69       10.42      1.29 o
   0   8   1       25.89       30.49      1.82 o
   1   8   1        9.68        8.38      1.17 o
   2   8   1        1.41        0.51      1.34 o
   3   8   1       15.22       16.07      2.37 o
   4   8   1        4.47        6.49      1.57 o
   5   8   1        6.96        4.98      1.75 o
   6   8   1        0.36       -0.96      1.28 o
   7   8   1        0.45        1.03      1.56 o
  -5   9   1        3.53        1.03      1.86 o
  -4   9   1        0.18       -0.78      1.57 o
  -3   9   1        9.17       10.45      2.66 o
  -2   9   1        9.55        7.26      3.04 o
  -1   9   1        8.13       11.97      2.26 o
   0   9   1        0.52       -0.81      1.26 o
   1   9   1       20.92       23.36      2.65 o
   2   9   1        2.94        2.50      1.64 o
   3   9   1       41.40       47.18      3.21 o
   4   9   1        0.16       -0.47      1.64 o
   5   9   1        0.44        2.42      1.86 o
  -3  10   1        6.16       13.88      3.84 o
  -2  10   1        2.33        2.13      2.63 o
  -1  10   1        3.44        3.80      2.41 o
   0  10   1        0.02       -0.85      2.35 o
   1  10   1       20.97       33.01      9.73 o
   2  10   1       10.75        9.98      2.62 o
   3  10   1       48.58       47.71      3.40 o
 -11   0   2        0.96        1.51      2.29 o
 -10   0   2       30.33       31.25      5.44 o
  -9   0   2      225.65      213.27      6.01 o
  -8   0   2      463.51      462.41      9.70 o
  -7   0   2        8.73       10.65      1.54 o
  -6   0   2        5.80        6.25      1.55 o
  -5   0   2      168.65      169.26      6.72 o
  -4   0   2      311.17      315.02      8.45 o
  -3   0   2      756.00      703.17     16.20 o
  -2   0   2     3836.24     3645.36     77.82 o
  -1   0   2     2247.81     2190.17     46.99 o
   0   0   2       61.34       63.46      1.52 o
   1   0   2      974.73      953.86     12.35 o
   2   0   2       48.93       53.50      2.67 o
   3   0   2       12.88       13.75      1.77 o
   4   0   2     1580.85     1661.18     50.79 o
   5   0   2        8.13        7.97      1.18 o
   6   0   2      133.35      156.42      6.07 o
   7   0   2       36.56       34.86      2.18 o
   8   0   2        0.89        1.24      1.80 o
   9   0   2       24.20       31.44      4.11 o
  10   0   2       32.38       38.45      4.46 o
 -11   1   2        0.12       -1.45      1.45 o
 -10   1   2       10.19        9.41      1.34 o
  -9   1   2      443.54      468.80      7.19 o
  -8   1   2      335.34      328.43      5.92 o
  -7   1   2      328.43      333.29      5.18 o
  -6   1   2        8.27        5.33      1.22 o
  -5   1   2      875.99      887.29     12.34 o
  -4   1   2       35.30       40.28      1.46 o
  -3   1   2      326.55      294.37      6.88 o
  -2   1   2       58.32       64.34      2.92 o
  -1   1   2     1143.72     1138.92     18.01 o
   0   1   2     9240.66     9236.26    178.08 o
   1   1   2     2747.26     2638.01     34.83 o
   2   1   2      209.36      202.07      3.01 o
   3   1   2     1817.25     1778.13     24.10 o
   4   1   2      532.68      586.64      7.33 o
   5   1   2       69.43       80.40      2.19 o
   6   1   2        0.07       -0.18      0.61 o
   7   1   2       41.12       35.37      1.82 o
   8   1   2       10.23        9.19      1.49 o
   9   1   2        0.18        1.33      1.42 o
  10   1   2       14.44       21.04      2.53 o
 -11   2   2        3.32        1.22      3.09 o
 -10   2   2        0.08       -1.45      1.45 o
  -9   2   2        0.79       -1.07      1.07 o
  -8   2   2        6.24        4.76      1.22 o
  -7   2   2       14.96       14.03      1.43 o
  -6   2   2      112.32      104.00      2.85 o
  -5   2   2      231.18      256.82      4.50 o
  -4   2   2      417.75      445.30      6.63 o
  -3   2   2        4.13        4.92      0.56 o
  -2   2   2      106.19       97.80      1.63 o
  -1   2   2     1463.98     1487.67     14.78 o
   0   2   2     3547.93     3563.69     45.45 o
   1   2   2     5570.52     5505.93     79.87 o
   2   2   2       18.49       16.65      0.80 o
   3   2   2      417.53      417.71      5.53 o
   4   2   2       25.97       22.69      0.83 o
   5   2   2       96.45       92.19      1.96 o
   6   2   2       58.35       56.86      2.12 o
   7   2   2       28.54       30.18      2.02 o
   8   2   2       15.24       14.04      1.69 o
   9   2   2       64.78       70.46      2.84 o
  10   2   2       20.43       30.44      4.35 o
 -11   3   2        0.00       -1.20      1.81 o
 -10   3   2        1.52       -0.24      1.61 o
  -9   3   2        3.13        0.00      1.54 o
  -8   3   2        0.78       -0.35      1.40 o
  -7   3   2       33.05       29.57      2.64 o
  -6   3   2        2.45        3.52      0.88 o
  -5   3   2       58.33       57.75      1.76 o
  -4   3   2      203.26      200.64      3.49 o
  -3   3   2     1005.62     1000.78     16.97 o
  -2   3   2      919.14      904.95     10.73 o
  -1   3   2        8.28        8.94      0.65 o
   0   3   2      100.18       85.77      1.29 o
   1   3   2     1538.12     1615.68     16.22 o
   2   3   2      190.89      197.53      2.65 o
   3   3   2      156.57      152.73      3.09 o
   4   3   2       69.18       62.79      1.59 o
   5   3   2       84.05       85.01      2.16 o
   6   3   2        0.13       -0.76      0.76 o
   7   3   2        7.01        4.56      1.23 o
   8   3   2      115.27      105.62      6.59 o
   9   3   2      122.12      123.50      4.88 o
  10   3   2       38.99       43.12      5.17 o
 -10   4   2        0.05       -1.40      1.40 o
  -9   4   2        1.12       -1.61      1.61 o
  -8   4   2      133.55      128.13      8.40 o
  -7   4   2      293.21      285.14      7.36 o
  -6   4   2       97.32       92.28      3.69 o
  -5   4   2       73.81       77.49      3.18 o
  -4   4   2       23.05       20.59      1.87 o
  -3   4   2      938.24      966.89     11.78 o
  -2   4   2      191.25      202.46      3.30 o
  -1   4   2        0.02       -0.12      0.32 o
   0   4   2     1312.24     1371.76     14.89 o
   1   4   2     1015.65     1046.66      9.95 o
   2   4   2       97.32      102.10      3.87 o
   3   4   2        1.69        1.07      0.56 o
   4   4   2        0.00        0.42      0.61 o
   5   4   2       66.83       62.78      1.92 o
   6   4   2       19.64       20.96      2.51 o
   7   4   2        4.48        1.97      1.42 o
   8   4   2        0.38       -1.25      1.25 o
   9   4   2      137.20      132.78      5.29 o
  10   4   2       13.52       20.20      2.98 o
 -10   5   2        2.15        0.72      2.09 o
  -9   5   2        3.48       -0.21      1.83 o
  -8   5   2       22.28       27.47      3.12 o
  -7   5   2        2.03       -1.46      1.46 o
  -6   5   2        0.95        1.36      1.56 o
  -5   5   2       36.03       40.73      2.54 o
  -4   5   2      351.85      363.23      6.48 o
  -3   5   2       22.71       18.11      1.25 o
  -2   5   2      591.78      598.83      7.88 o
  -1   5   2      166.11      160.88      2.24 o
   0   5   2       30.15       31.34      0.95 o
   1   5   2      301.11      319.82      3.74 o
   2   5   2        2.63        2.79      0.60 o
   3   5   2       67.65       64.21      1.81 o
   4   5   2        0.87       -0.53      0.91 o
   5   5   2        0.23       -0.65      1.00 o
   6   5   2       35.36       35.63      2.13 o
   7   5   2       20.59       18.58      2.55 o
   8   5   2       30.02       36.09      3.46 o
   9   5   2        6.66        5.61      2.04 o
  -9   6   2       38.31       51.50      4.29 o
  -8   6   2        2.10       -0.51      1.81 o
  -7   6   2       34.45       35.19      6.16 o
  -6   6   2      103.42       97.15      4.19 o
  -5   6   2       85.60       84.21      2.98 o
  -4   6   2       59.37       60.94      2.05 o
  -3   6   2       55.37       54.89      1.87 o
  -2   6   2      107.82      110.85      2.30 o
  -1   6   2       51.84       54.74      1.53 o
   0   6   2        0.07       -0.44      0.46 o
   1   6   2        2.42        3.02      0.61 o
   2   6   2       25.01       24.12      1.30 o
   3   6   2        2.25        2.18      1.06 o
   4   6   2       50.54       49.14      2.28 o
   5   6   2       49.83       45.40      2.30 o
   6   6   2        2.30       -0.41      1.21 o
   7   6   2       30.06       34.65      2.67 o
   8   6   2        6.80        7.65      2.16 o
  -8   7   2       22.66       21.57      3.15 o
  -7   7   2        1.31        1.34      1.97 o
  -6   7   2        9.90       12.75      2.58 o
  -5   7   2       14.69       21.38      3.47 o
  -4   7   2        5.68        4.11      1.14 o
  -3   7   2       57.57       55.86      1.78 o
  -2   7   2       16.36       16.70      1.24 o
  -1   7   2        5.13        3.54      0.93 o
   0   7   2      106.30      111.15      2.67 o
   1   7   2        0.50        0.07      0.72 o
   2   7   2       50.20       53.29      2.27 o
   3   7   2       82.85       85.79      3.00 o
   4   7   2       82.58       80.05      2.99 o
   5   7   2        2.09        1.14      1.23 o
   6   7   2        1.58        1.16      1.29 o
   7   7   2        0.98       -0.03      1.38 o
  -7   8   2       39.66       49.56      3.95 o
  -6   8   2       98.43      104.63      4.78 o
  -5   8   2        6.62        4.61      2.00 o
  -4   8   2       68.66       71.78      2.50 o
  -3   8   2        0.06       -0.35      0.77 o
  -2   8   2        1.88        2.64      1.00 o
  -1   8   2        4.43        3.77      1.02 o
   0   8   2        2.99        3.77      1.23 o
   1   8   2        8.25        9.05      1.87 o
   2   8   2      171.31      178.66      5.77 o
   3   8   2      120.70      140.35      5.18 o
   4   8   2       12.71       11.99      2.31 o
   5   8   2       12.25       10.56      1.79 o
   6   8   2        0.15        0.59      1.36 o
  -5   9   2        0.55       -1.45      1.79 o
  -4   9   2        1.56        1.68      1.45 o
  -3   9   2        1.26        0.37      1.44 o
  -2   9   2        0.29       -0.99      1.06 o
  -1   9   2        1.12        0.79      1.22 o
   0   9   2        2.40        0.15      1.47 o
   1   9   2        0.76       -0.25      1.36 o
   2   9   2       10.44        8.88      2.13 o
   3   9   2        2.75        2.66      1.67 o
   4   9   2        2.42        1.08      1.70 o
   5   9   2        0.00       -1.09      1.63 o
  -3  10   2        5.08        3.33      1.79 o
  -2  10   2       11.51       13.15      2.34 o
  -1  10   2        4.20        3.49      1.87 o
   0  10   2        0.71        1.47      1.56 o
   1  10   2        4.86        3.27      1.88 o
   2  10   2        4.05        2.51      1.76 o
 -11   1   3        3.99        2.29      1.78 o
 -10   1   3       14.64        8.94      2.08 o
  -9   1   3       13.99       14.55      1.72 o
  -8   1   3      255.87      258.40      4.59 o
  -7   1   3      290.42      272.55      5.22 o
  -6   1   3       59.45       57.17      1.95 o
  -5   1   3      268.85      263.48      4.61 o
  -4   1   3      287.67      272.54      5.32 o
  -3   1   3       85.61       87.26      3.01 o
  -2   1   3       77.66       78.77      2.04 o
  -1   1   3      176.79      168.56      2.86 o
   0   1   3     1543.24     1568.56     17.37 o
   1   1   3     1343.00     1348.14     15.11 o
   2   1   3      189.77      194.95      2.52 o
   3   1   3      234.07      224.30      2.93 o
   4   1   3        1.11        3.39      0.56 o
   5   1   3        4.59        4.79      0.75 o
   6   1   3        8.83       10.40      2.07 o
   7   1   3        9.08        7.13      1.31 o
   8   1   3        1.98        2.59      1.50 o
   9   1   3        2.63        1.55      1.42 o
  10   1   3       33.69       36.15      3.65 o
 -11   2   3        0.60       -0.61      1.64 o
 -10   2   3        0.01       -0.36      1.14 o
  -9   2   3      180.91      177.18      4.53 o
  -8   2   3      229.65      222.94      6.20 o
  -7   2   3       20.72       24.65      1.76 o
  -6   2   3       25.74       24.10      1.46 o
  -5   2   3      343.09      363.51      5.91 o
  -4   2   3       89.43      109.92      2.37 o
  -3   2   3      605.30      615.81      8.63 o
  -2   2   3     1111.81     1104.00     12.71 o
  -1   2   3      657.49      645.59      7.71 o
   0   2   3      356.45      359.97      4.13 o
   1   2   3      477.67      474.21      5.26 o
   2   2   3      250.79      253.26      3.72 o
   3   2   3        8.00        6.59      0.78 o
   4   2   3      540.43      545.50      7.21 o
   5   2   3      241.16      271.80      4.42 o
   6   2   3        2.99        3.43      1.06 o
   7   2   3       27.78       32.41      2.03 o
   8   2   3      162.13      152.64      4.10 o
   9   2   3       12.69       15.90      2.46 o
  10   2   3        2.67        1.83      2.39 o
 -11   3   3       19.74       23.56      3.10 o
 -10   3   3        0.27       -1.57      1.57 o
  -9   3   3        7.41        7.61      2.05 o
  -8   3   3      161.98      158.63      7.38 o
  -7   3   3      208.33      199.69      5.70 o
  -6   3   3       15.88       17.31      1.92 o
  -5   3   3      430.50      432.91      6.76 o
  -4   3   3       15.90       13.21      2.38 o
  -3   3   3       54.15       50.35      1.63 o
  -2   3   3      111.17      102.62      1.84 o
  -1   3   3        6.71        9.46      0.71 o
   0   3   3        0.53       -0.28      0.28 o
   1   3   3       88.34       84.28      1.29 o
   2   3   3       17.02       17.05      1.45 o
   3   3   3        1.91        2.23      0.63 o
   4   3   3        0.38        0.48      0.61 o
   5   3   3        2.49        2.02      0.77 o
   6   3   3        4.74        4.15      1.11 o
   7   3   3       24.35       24.02      2.44 o
   8   3   3        6.50        5.51      1.36 o
   9   3   3       18.68       19.73      4.36 o
  10   3   3        0.38        1.40      2.52 o
 -10   4   3        5.26        2.20      2.06 o
  -9   4   3        4.43        2.28      1.89 o
  -8   4   3      227.29      229.17      6.73 o
  -7   4   3        5.17        6.84      1.81 o
  -6   4   3       38.77       34.00      2.35 o
  -5   4   3       45.75       39.62      2.31 o
  -4   4   3       57.21       51.93      2.46 o
  -3   4   3      181.63      193.01      4.10 o
  -2   4   3       22.92       22.47      1.06 o
  -1   4   3        2.50        4.91      0.59 o
   0   4   3      450.68      456.28      4.81 o
   1   4   3      435.90      427.64      4.56 o
   2   4   3      465.63      461.81      6.57 o
   3   4   3       81.83       71.99      1.90 o
   4   4   3        2.62        3.16      0.79 o
   5   4   3        4.30        2.30      0.86 o
   6   4   3        2.77        2.16      0.93 o
   7   4   3        0.00       -1.20      1.20 o
   8   4   3       13.14       12.70      2.24 o
   9   4   3        8.64       10.59      2.32 o
 -10   5   3        4.31        2.07      2.24 o
  -9   5   3       13.17       10.88      2.54 o
  -8   5   3        2.48        1.38      1.87 o
  -7   5   3       14.14       12.46      2.33 o
  -6   5   3      109.30      115.92      4.38 o
  -5   5   3       10.65        8.23      2.13 o
  -4   5   3      123.93      118.24      3.97 o
  -3   5   3       23.33       25.32      1.89 o
  -2   5   3       65.76       61.46      1.75 o
  -1   5   3       28.85       34.08      0.99 o
   0   5   3      497.61      546.93      5.77 o
   1   5   3      271.49      270.04      3.34 o
   2   5   3       30.36       31.48      1.16 o
   3   5   3      467.68      471.88      6.68 o
   4   5   3       18.86       19.98      1.33 o
   5   5   3       14.67       15.05      2.09 o
   6   5   3        8.44        9.83      1.59 o
   7   5   3        0.71       -0.41      1.13 o
   8   5   3       16.96       13.68      2.42 o
   9   5   3       31.28       31.91      4.70 o
  -9   6   3       19.84       23.35      4.34 o
  -8   6   3        0.02       -1.56      1.56 o
  -7   6   3       13.97       14.81      2.61 o
  -6   6   3        6.31        6.44      2.90 o
  -5   6   3      137.95      135.87      4.79 o
  -4   6   3        6.16        6.41      1.08 o
  -3   6   3        4.77        4.41      0.94 o
  -2   6   3       98.32       95.10      2.13 o
  -1   6   3        3.77       17.20      5.32 o
   0   6   3      107.82      112.91      2.22 o
   1   6   3        0.01       -0.64      0.64 o
   2   6   3       19.79       20.97      1.37 o
   3   6   3       81.76       74.05      2.64 o
   4   6   3        5.09        3.42      1.27 o
   5   6   3        5.04        6.54      1.45 o
   6   6   3        1.06        0.84      1.20 o
   7   6   3        1.93       -0.46      1.32 o
   8   6   3        6.54        8.44      2.24 o
  -8   7   3        1.48       -1.08      1.97 o
  -7   7   3        2.14       -0.74      1.91 o
  -6   7   3        9.25        9.04      2.73 o
  -5   7   3        1.27        0.11      1.74 o
  -4   7   3        8.02        6.49      1.23 o
  -3   7   3       56.54       55.91      1.93 o
  -2   7   3       84.69       86.15      2.31 o
  -1   7   3        4.79        3.10      0.92 o
   0   7   3       26.71       27.58      1.48 o
   1   7   3        0.07       -0.73      1.20 o
   2   7   3        5.45        2.55      1.48 o
   3   7   3       53.40       50.89      2.34 o
   4   7   3        9.17        8.01      1.51 o
   5   7   3       31.99       33.46      3.99 o
   6   7   3        3.01        1.86      1.34 o
   7   7   3        2.90        3.93      1.63 o
  -7   8   3        4.37        0.13      3.39 o
  -6   8   3       30.68       35.67      3.69 o
  -5   8   3       18.77       23.65      4.67 o
  -4   8   3       15.48       18.32      1.52 o
  -3   8   3       48.70       47.83      2.43 o
  -2   8   3        7.62        7.60      1.28 o
  -1   8   3        0.06        0.63      1.07 o
   0   8   3        4.05        2.28      1.49 o
   1   8   3        6.92        4.48      1.73 o
   2   8   3       10.95       13.99      2.35 o
   3   8   3       82.72       80.46      3.96 o
   4   8   3       10.47       10.74      2.24 o
   5   8   3        0.13       -1.20      1.20 o
   6   8   3       40.37       44.11      2.68 o
  -5   9   3       34.26       37.26      3.06 o
  -4   9   3        0.96        1.19      1.67 o
  -3   9   3        0.40       -1.02      1.88 o
  -2   9   3        3.77        3.30      1.32 o
  -1   9   3        1.13       -0.97      1.36 o
   0   9   3        1.65        0.20      1.80 o
   1   9   3        0.99        0.72      1.62 o
   2   9   3        0.17        0.20      2.28 o
   3   9   3       25.77       37.22      3.48 o
   4   9   3        0.86        1.40      1.78 o
  -2  10   3        0.50        0.10      1.50 o
  -1  10   3        0.11       -1.49      1.49 o
   0  10   3        3.55        4.08      1.99 o
   1  10   3        6.95        4.48      1.92 o
 -11   0   4       34.73       41.26      3.44 o
 -10   0   4      125.11      131.44      4.86 o
  -9   0   4      263.09      262.01      8.10 o
  -8   0   4        1.28        2.67      3.22 o
  -7   0   4      470.26      462.09      9.54 o
  -6   0   4       57.15       57.68      3.35 o
  -5   0   4     1486.04     1555.38     35.18 o
  -4   0   4     4039.09     4398.93     94.37 o
  -3   0   4       46.63       60.88      2.82 o
  -1   0   4     2058.21     2080.03     45.41 o
   0   0   4      158.12      129.72      2.87 o
   1   0   4     1814.14     1907.71     24.35 o
   2   0   4     1693.96     1839.26     26.61 o
   3   0   4      874.04      914.70     12.49 o
   4   0   4      540.96      566.74     10.37 o
   5   0   4      221.80      233.16      5.42 o
   6   0   4       37.87       32.54      3.13 o
   7   0   4      100.32      103.93      5.68 o
   8   0   4        2.92        0.61      2.05 o
   9   0   4       31.67       41.07      4.55 o
  10   0   4       11.54       16.03      3.49 o
 -11   1   4       17.24       16.34      2.72 o
 -10   1   4       51.53       51.59      2.62 o
  -9   1   4       31.47       34.22      2.81 o
  -8   1   4        2.82        3.25      0.99 o
  -7   1   4        0.38        0.94      0.87 o
  -6   1   4      382.27      387.63      9.16 o
  -5   1   4      386.72      401.47      6.45 o
  -4   1   4      285.31      297.74      5.93 o
  -3   1   4       18.64       23.40      1.26 o
  -2   1   4       89.92       87.83      2.38 o
  -1   1   4        5.59        3.79      0.59 o
   0   1   4       32.56       27.26      0.72 o
   1   1   4      365.61      388.29      4.41 o
   2   1   4        7.81        7.74      0.68 o
   3   1   4        0.13       -0.03      0.36 o
   4   1   4      430.48      436.27      7.54 o
   5   1   4        0.95       -0.04      0.72 o
   6   1   4      287.68      293.25      6.19 o
   7   1   4       34.06       29.74      2.37 o
   8   1   4       15.87       17.41      2.77 o
   9   1   4       35.65       40.42      3.25 o
  10   1   4       16.37       21.66      2.77 o
 -11   2   4       11.51       11.07      2.46 o
 -10   2   4        8.06        8.94      1.61 o
  -9   2   4      116.48      115.71      3.64 o
  -8   2   4       16.13       16.14      2.19 o
  -7   2   4      230.31      225.82      4.66 o
  -6   2   4       16.88       21.35      1.49 o
  -5   2   4       22.52       22.81      1.25 o
  -4   2   4       93.64      101.25      2.34 o
  -3   2   4      288.56      308.02      4.96 o
  -2   2   4      283.58      287.98      4.06 o
  -1   2   4      370.38      369.79      5.90 o
   0   2   4        3.19        1.83      0.42 o
   1   2   4      732.12      758.24      8.13 o
   2   2   4      126.64      136.07      2.52 o
   3   2   4       41.34       39.61      1.35 o
   4   2   4      114.16      107.76      2.66 o
   5   2   4        7.73        8.29      1.00 o
   6   2   4        5.48        5.57      1.17 o
   7   2   4        0.19       -0.04      1.00 o
   8   2   4        5.16        4.97      1.61 o
   9   2   4       26.40       28.95      4.90 o
  10   2   4       10.44        8.44      2.46 o
 -11   3   4        1.26       -1.54      1.87 o
 -10   3   4        2.15        2.31      1.29 o
  -9   3   4       47.79       46.10      3.28 o
  -8   3   4      867.09      902.55     17.37 o
  -7   3   4       25.75       27.12      2.57 o
  -6   3   4       21.11       22.16      2.14 o
  -5   3   4        0.00       -0.58      0.58 o
  -4   3   4       68.99       77.43      1.95 o
  -3   3   4        1.09        1.93      0.52 o
  -2   3   4        2.51        2.88      0.52 o
  -1   3   4       79.47       87.08      1.80 o
   0   3   4     1377.00     1424.07     14.60 o
   1   3   4     2345.82     2436.73     24.27 o
   2   3   4        7.02        8.06      1.06 o
   3   3   4        7.34       11.06      1.00 o
   4   3   4      496.49      497.82      7.00 o
   5   3   4        0.32        0.67      0.79 o
   6   3   4        1.13        0.92      0.90 o
   7   3   4        2.03        3.58      1.19 o
   8   3   4       20.97       26.62      3.51 o
   9   3   4       39.69       36.45      4.69 o
 -10   4   4       23.72       19.79      2.98 o
  -9   4   4        2.14        1.16      1.79 o
  -8   4   4       16.73       21.96      2.69 o
  -7   4   4        1.55        0.75      2.04 o
  -6   4   4       82.75       77.43      3.42 o
  -5   4   4       10.58       14.08      1.80 o
  -4   4   4      265.19      271.52      6.40 o
  -3   4   4      381.20      383.53      7.86 o
  -2   4   4      129.78      149.01      3.37 o
  -1   4   4        3.50        1.75      0.53 o
   0   4   4        1.13        0.87      0.49 o
   1   4   4      772.39      760.21      7.55 o
   2   4   4      554.80      534.32      7.21 o
   3   4   4       16.93       18.65      1.29 o
   4   4   4      139.00      145.86      3.24 o
   5   4   4        0.10       -0.73      0.73 o
   6   4   4        7.25        6.48      1.15 o
   7   4   4       55.52       50.05      3.07 o
   8   4   4       46.70       46.45      3.70 o
   9   4   4        7.83        7.23      3.08 o
 -10   5   4       30.12       32.07      3.73 o
  -9   5   4        0.00       -1.72      1.72 o
  -8   5   4      122.64      120.26      5.26 o
  -7   5   4        2.26        1.78      1.64 o
  -6   5   4        2.39        1.30      2.73 o
  -5   5   4        0.01        0.17      1.26 o
  -4   5   4        0.37       -0.91      0.91 o
  -3   5   4       28.20       30.72      1.63 o
  -2   5   4        8.76        7.73      1.51 o
  -1   5   4        0.16        0.12      0.43 o
   0   5   4        8.30       10.29      0.81 o
   1   5   4        6.13        4.01      0.78 o
   2   5   4       64.92       63.43      1.92 o
   3   5   4       35.61       33.95      1.52 o
   4   5   4      328.69      315.11      5.22 o
   5   5   4        8.33        4.26      1.27 o
   6   5   4       10.03        7.55      1.55 o
   7   5   4        5.89        5.89      1.54 o
   8   5   4        9.10        8.56      2.19 o
  -9   6   4        1.41       -1.39      1.90 o
  -8   6   4        8.74        8.00      2.44 o
  -7   6   4       35.74       35.55      3.38 o
  -6   6   4       11.82       10.23      2.12 o
  -5   6   4      239.36      270.88      9.17 o
  -4   6   4        9.74        9.73      1.53 o
  -3   6   4        1.56        0.20      0.93 o
  -2   6   4      167.53      175.06      4.47 o
  -1   6   4        5.13        4.57      1.41 o
   0   6   4        2.25        1.58      0.82 o
   1   6   4      199.47      203.25      3.94 o
   2   6   4      168.84      155.72      3.25 o
   3   6   4      131.87      133.06      3.67 o
   4   6   4      153.87      140.23      4.32 o
   5   6   4        1.65        1.19      1.20 o
   6   6   4        0.00       -1.14      1.14 o
   7   6   4       24.68       29.94      2.60 o
   8   6   4        8.11        8.57      2.32 o
  -8   7   4        8.28        7.38      2.48 o
  -7   7   4        9.02        9.24      2.46 o
  -6   7   4      144.75      151.77      8.12 o
  -5   7   4        6.25        3.91      2.17 o
  -4   7   4       61.38       59.84      3.86 o
  -3   7   4        0.05       -0.32      0.87 o
  -2   7   4       33.99       34.63      1.69 o
  -1   7   4       15.99       17.60      1.94 o
   0   7   4        6.61        6.11      1.30 o
   1   7   4       64.26       63.81      3.29 o
   2   7   4        1.45        1.54      1.52 o
   3   7   4        0.35       -0.02      1.06 o
   4   7   4        3.01        4.36      1.35 o
   5   7   4        2.68        1.32      1.25 o
   6   7   4        0.09       -0.90      1.17 o
   7   7   4       12.44       14.36      2.10 o
  -7   8   4        2.27        1.00      2.27 o
  -6   8   4       34.38       42.69      3.79 o
  -5   8   4       12.61       16.06      2.68 o
  -4   8   4        0.71       -0.10      1.11 o
  -3   8   4        0.54       -0.80      1.10 o
  -2   8   4       16.82       18.25      1.66 o
  -1   8   4        5.27        3.96      1.67 o
   0   8   4        4.02        3.54      1.69 o
   1   8   4        5.58        3.13      2.26 o
   2   8   4        0.32       -0.27      1.39 o
   3   8   4       18.28       20.26      2.65 o
   4   8   4       33.54       38.03      3.47 o
   5   8   4        1.94        2.67      2.79 o
  -5   9   4        4.47        1.78      1.60 o
  -4   9   4       24.71       23.22      2.17 o
  -3   9   4        0.01       -1.24      1.24 o
  -2   9   4        0.23        1.34      1.52 o
  -1   9   4        3.41        4.16      1.79 o
   0   9   4        1.51        1.23      1.62 o
   1   9   4        0.25       -1.27      1.27 o
   2   9   4        1.48        1.42      1.67 o
   3   9   4        0.69        1.25      1.76 o
   4   9   4       13.86       14.43      2.56 o
 -11   1   5       18.93       20.84      2.35 o
 -10   1   5        1.18        0.89      1.27 o
  -9   1   5      108.68       98.66      2.85 o
  -8   1   5       22.29       19.33      1.79 o
  -7   1   5        1.50        0.79      1.16 o
  -6   1   5       13.58       10.32      1.15 o
  -5   1   5        5.81        4.83      0.98 o
  -4   1   5      263.03      279.43      7.32 o
  -3   1   5      106.76      112.25      3.38 o
  -2   1   5       59.91       63.13      2.88 o
  -1   1   5       57.34       58.98      2.09 o
   0   1   5      288.27      294.58      3.59 o
   1   1   5      275.16      287.73      3.56 o
   2   1   5       78.27       81.93      1.87 o
   3   1   5       70.06       67.61      1.45 o
   4   1   5        2.61        1.46      0.69 o
   5   1   5      215.97      207.79      4.40 o
   6   1   5        0.03       -0.50      1.19 o
   7   1   5        5.43        6.00      1.62 o
   8   1   5       15.64       19.26      3.14 o
   9   1   5       12.59       14.31      2.36 o
 -11   2   5       23.53       21.07      3.11 o
 -10   2   5       61.00       66.73      3.73 o
  -9   2   5       85.03       82.97      3.86 o
  -8   2   5       31.82       36.23      2.58 o
  -7   2   5      252.56      247.81      5.59 o
  -6   2   5       47.85       42.61      1.79 o
  -5   2   5      498.82      529.73     10.33 o
  -4   2   5       28.00       21.25      1.40 o
  -3   2   5       39.90       46.18      1.55 o
  -2   2   5        0.01        0.27      0.57 o
  -1   2   5        4.36        2.81      0.69 o
   0   2   5      425.90      435.38      5.84 o
   1   2   5      862.75      922.02     11.11 o
   2   2   5       17.66       18.01      1.23 o
   3   2   5       32.13       32.80      1.31 o
   4   2   5       75.16       69.66      2.00 o
   5   2   5        0.02       -0.70      0.70 o
   6   2   5      126.18      128.64      4.31 o
   7   2   5       66.47       69.00      6.56 o
   8   2   5        1.53        1.66      1.62 o
   9   2   5        0.55       -0.10      1.41 o
 -11   3   5       16.48       21.14      3.19 o
 -10   3   5        0.30       -1.48      1.48 o
  -9   3   5       23.08       26.30      2.96 o
  -8   3   5       42.31       39.52      2.93 o
  -7   3   5       81.47       79.72      3.54 o
  -6   3   5       16.65       11.72      1.82 o
  -5   3   5       18.79       21.32      2.66 o
  -4   3   5       67.69       68.97      1.99 o
  -3   3   5       78.74       77.74      2.27 o
  -2   3   5       15.26        9.86      0.82 o
  -1   3   5       19.44       23.84      1.02 o
   0   3   5        0.06        0.50      0.60 o
   1   3   5        1.44        3.40      0.55 o
   2   3   5      104.33      105.17      2.37 o
   3   3   5      241.02      240.65      4.09 o
   4   3   5       90.87       83.39      2.27 o
   5   3   5       98.68       94.86      2.58 o
   6   3   5        3.19        1.81      0.96 o
   7   3   5        0.06        0.42      1.04 o
   8   3   5        9.81        7.93      2.48 o
   9   3   5        9.61       10.80      3.07 o
 -10   4   5        8.93       11.77      2.56 o
  -9   4   5       29.57       27.69      3.16 o
  -8   4   5        4.54        2.97      1.72 o
  -7   4   5        9.55        8.58      1.90 o
  -6   4   5      250.18      250.31     14.54 o
  -5   4   5       76.44       70.37      3.13 o
  -4   4   5       62.03       64.81      3.57 o
  -3   4   5        8.47        9.38      1.24 o
  -2   4   5        9.60        8.91      1.12 o
  -1   4   5        0.05       -0.43      0.43 o
   0   4   5       72.03       74.44      1.64 o
   1   4   5       37.54       37.67      1.44 o
   2   4   5      132.16      134.22      2.85 o
   3   4   5      251.02      228.77      4.09 o
   4   4   5       92.19       87.59      2.86 o
   5   4   5      103.01       98.98      2.69 o
   6   4   5        6.08        7.25      1.28 o
   7   4   5        7.56        6.27      1.81 o
   8   4   5        0.86       -0.01      1.54 o
 -10   5   5        0.78       -1.79      1.79 o
  -9   5   5       31.57       31.84      4.05 o
  -8   5   5       88.83       88.82      4.26 o
  -7   5   5       49.75       53.09      3.20 o
  -6   5   5       18.49       16.30      2.27 o
  -5   5   5      110.12       96.11      3.82 o
  -4   5   5        0.80        0.10      1.14 o
  -3   5   5        0.53        0.05      0.88 o
  -2   5   5       25.67       27.24      1.64 o
  -1   5   5        0.20       -0.51      0.51 o
   0   5   5       93.72       83.94      1.86 o
   1   5   5       35.78       29.58      1.39 o
   2   5   5      197.16      187.07      3.63 o
   3   5   5        3.59        1.85      0.91 o
   4   5   5        9.32        8.67      1.21 o
   5   5   5       11.97       12.45      1.72 o
   6   5   5        0.31       -1.11      1.11 o
   7   5   5       15.52       19.78      2.15 o
   8   5   5        1.37        1.10      1.76 o
  -9   6   5        0.37       -2.06      2.54 o
  -8   6   5        3.03        2.31      1.98 o
  -7   6   5      149.56      162.69      5.82 o
  -6   6   5       17.36       19.70      2.70 o
  -5   6   5       80.87       80.92      3.94 o
  -4   6   5       20.26       19.22      1.90 o
  -3   6   5        0.19        0.12      0.93 o
  -2   6   5        0.39       -0.60      0.75 o
  -1   6   5        4.08        3.15      0.93 o
   0   6   5        4.70        2.64      1.30 o
   1   6   5      268.30      261.42      4.76 o
   2   6   5       77.69       73.84      2.69 o
   3   6   5       65.16       65.32      2.63 o
   4   6   5       47.26       45.88      2.35 o
   5   6   5       36.31       35.72      2.17 o
   6   6   5        4.43        0.18      1.21 o
   7   6   5       23.71       28.52      2.56 o
  -8   7   5        0.11       -1.58      1.86 o
  -7   7   5        3.78        3.43      2.05 o
  -6   7   5        3.48        2.87      1.98 o
  -5   7   5      115.02      117.21      4.73 o
  -4   7   5       53.82       53.86      2.56 o
  -3   7   5        0.44       -0.13      0.97 o
  -2   7   5       28.30       31.35      1.87 o
  -1   7   5        6.13        3.43      1.27 o
   0   7   5       15.46       16.85      2.43 o
   1   7   5       21.13       20.55      3.07 o
   2   7   5        4.83        2.56      1.61 o
   3   7   5       80.11       77.28      5.21 o
   4   7   5       19.03       16.50      1.94 o
   5   7   5        0.93        0.41      1.37 o
   6   7   5        7.06        4.67      1.57 o
  -7   8   5        1.31       -1.49      1.92 o
  -6   8   5        8.37        4.14      2.25 o
  -5   8   5        3.17        2.64      1.90 o
  -4   8   5        0.40       -1.04      1.04 o
  -3   8   5        2.43        1.23      1.12 o
  -2   8   5       20.99       23.57      2.24 o
  -1   8   5       12.63        9.86      2.04 o
   0   8   5        2.03        0.57      1.47 o
   1   8   5       15.25       19.24      3.49 o
   2   8   5        0.30        1.45      1.50 o
   3   8   5        4.28        3.51      2.20 o
   4   8   5        0.69       -0.10      1.50 o
   5   8   5        0.40        0.31      1.64 o
  -5   9   5        1.63       -0.78      1.51 o
  -4   9   5        7.21        4.96      1.48 o
  -3   9   5        6.76        3.34      1.83 o
  -2   9   5       43.03       47.51      3.24 o
  -1   9   5       25.20       25.53      3.01 o
   0   9   5        2.48        1.35      1.63 o
   1   9   5        0.00       -0.36      1.55 o
   2   9   5        2.82        2.80      1.87 o
   3   9   5        4.18        4.65      2.73 o
 -11   0   6       60.60       55.02      4.96 o
 -10   0   6      137.27      152.07      5.38 o
  -9   0   6        2.39        0.87      1.37 o
  -8   0   6        0.71       -1.16      1.16 o
  -7   0   6       48.27       50.36      3.55 o
  -6   0   6      349.13      357.87     10.68 o
  -5   0   6       35.22       42.71      3.04 o
  -4   0   6        2.31        3.21      1.32 o
  -3   0   6      237.69      241.84      7.61 o
  -2   0   6        3.90        5.41      1.46 o
  -1   0   6      545.66      595.71     15.25 o
   0   0   6     1614.73     1722.34     27.16 o
   1   0   6        4.90        9.17      0.91 o
   2   0   6      260.80      269.81      4.61 o
   3   0   6       99.73       94.53      2.39 o
   4   0   6       39.21       28.74      2.96 o
   5   0   6      270.67      279.43      9.85 o
   6   0   6      218.42      216.11      8.67 o
   7   0   6       31.91       37.75      4.25 o
   8   0   6        9.18        8.84      2.85 o
   9   0   6       18.18       17.05      3.47 o
 -11   1   6        0.29       -0.32      1.59 o
 -10   1   6       16.56       16.06      1.92 o
  -9   1   6        2.14        4.31      1.61 o
  -8   1   6       89.65       83.67      2.86 o
  -7   1   6       50.22       50.73      2.13 o
  -6   1   6       85.06       85.51      3.02 o
  -5   1   6       29.79       29.40      1.80 o
  -4   1   6      191.43      205.43      8.25 o
  -3   1   6      577.32      577.84     10.48 o
  -2   1   6       19.93       14.14      1.76 o
  -1   1   6        4.58        5.19      1.15 o
   0   1   6      240.32      283.16      3.62 o
   1   1   6     1365.08     1407.17     14.41 o
   2   1   6       13.57       10.01      0.76 o
   3   1   6      139.15      146.77      2.89 o
   4   1   6        0.53       -0.59      0.65 o
   5   1   6       44.59       43.73      2.71 o
   6   1   6        0.00       -0.14      1.25 o
   7   1   6        0.00        0.57      1.30 o
   8   1   6        1.62        1.82      1.53 o
   9   1   6        1.02        2.15      1.64 o
 -11   2   6        1.50        1.03      1.38 o
 -10   2   6       29.87       24.00      4.12 o
  -9   2   6        5.31        7.70      1.99 o
  -8   2   6      214.02      198.78      6.07 o
  -7   2   6        7.93        6.85      1.59 o
  -6   2   6      103.92       99.44      2.79 o
  -5   2   6      347.37      343.03      6.06 o
  -4   2   6      173.76      186.53      3.82 o
  -3   2   6      212.33      198.63      4.66 o
  -2   2   6        1.09        0.45      0.70 o
  -1   2   6       14.22       15.56      1.47 o
   0   2   6       75.13       77.83      3.59 o
   1   2   6       84.55       96.15      2.20 o
   2   2   6      106.51       98.14      2.29 o
   3   2   6       13.78       12.80      1.11 o
   4   2   6      292.21      293.60      5.54 o
   5   2   6        0.39       -0.47      0.78 o
   6   2   6       55.67       56.06      3.06 o
   7   2   6        9.31        9.96      1.98 o
   8   2   6       14.10       18.01      2.49 o
 -10   3   6        2.56        2.62      2.01 o
  -9   3   6        9.59       10.93      2.27 o
  -8   3   6        3.81        5.12      1.78 o
  -7   3   6        7.97        4.36      2.46 o
  -6   3   6       45.43       40.55      2.57 o
  -5   3   6        0.29       -0.34      0.98 o
  -4   3   6      137.25      139.99      3.18 o
  -3   3   6       28.29       29.66      1.51 o
  -2   3   6       30.81       30.09      1.21 o
  -1   3   6      153.55      140.03      2.42 o
   0   3   6       59.46       50.62      1.38 o
   1   3   6        1.18       -0.18      0.62 o
   2   3   6       33.77       31.15      1.38 o
   3   3   6        0.00       -0.62      0.62 o
   4   3   6      425.13      419.57      6.42 o
   5   3   6      135.63      132.54      3.89 o
   6   3   6        6.39        7.11      1.17 o
   7   3   6        8.62        5.90      1.79 o
   8   3   6        3.80        3.43      1.77 o
 -10   4   6        5.99        4.56      2.21 o
  -9   4   6        4.31        5.90      2.03 o
  -8   4   6      314.93      321.68     12.00 o
  -7   4   6       70.37       74.75      3.65 o
  -6   4   6       19.75       15.18      3.77 o
  -5   4   6      247.89      240.17      6.43 o
  -4   4   6      137.71      150.62      4.68 o
  -3   4   6       31.64       27.04      2.62 o
  -2   4   6       21.10       20.73      1.22 o
  -1   4   6       48.73       46.66      1.38 o
   0   4   6       97.35       95.28      2.34 o
   1   4   6        1.72        1.39      0.75 o
   2   4   6       26.84       27.26      1.60 o
   3   4   6        7.53        8.17      1.15 o
   4   4   6      276.37      289.80      5.09 o
   5   4   6      154.47      150.31      3.49 o
   6   4   6        8.00        6.70      1.22 o
   7   4   6       11.75       14.40      1.62 o
   8   4   6        0.37        0.07      2.11 o
  -9   5   6        1.23       -1.62      1.62 o
  -8   5   6       27.24       34.55      3.41 o
  -7   5   6       61.16       61.38      3.50 o
  -6   5   6      190.26      184.14      5.81 o
  -5   5   6      259.44      267.75      7.10 o
  -4   5   6        8.03        5.74      1.62 o
  -3   5   6       15.33       13.62      1.91 o
  -2   5   6       92.15       85.09      2.36 o
  -1   5   6       74.94       68.34      2.07 o
   0   5   6        3.53        3.37      0.84 o
   1   5   6      111.58      107.11      2.68 o
   2   5   6      175.39      171.92      3.58 o
   3   5   6      151.20      158.15      3.54 o
   4   5   6       10.52       12.70      1.38 o
   5   5   6        0.03       -0.14      0.90 o
   6   5   6        1.26       -0.18      1.42 o
   7   5   6        6.73        4.89      1.53 o
  -9   6   6        0.02       -0.34      1.96 o
  -8   6   6        0.07       -0.66      1.79 o
  -7   6   6        0.00       -1.14      1.53 o
  -6   6   6       13.63       14.75      2.37 o
  -5   6   6        0.05       -0.11      1.29 o
  -4   6   6       18.61       19.22      1.92 o
  -3   6   6       14.60       13.16      1.99 o
  -2   6   6        3.39        3.64      1.05 o
  -1   6   6        2.58        1.35      1.07 o
   0   6   6        1.10        1.22      1.00 o
   1   6   6      140.13      132.66      3.76 o
   2   6   6       52.03       45.53      1.89 o
   3   6   6       36.18       31.63      1.81 o
   4   6   6        0.82        0.15      1.14 o
   5   6   6        1.52        0.39      1.16 o
   6   6   6        7.64        4.77      1.56 o
  -8   7   6        6.01        6.00      3.35 o
  -7   7   6       41.40       40.74      3.78 o
  -6   7   6        0.28       -1.56      1.56 o
  -5   7   6       84.58       92.52      4.21 o
  -4   7   6        6.16        7.65      1.58 o
  -3   7   6        2.45        0.58      0.97 o
  -2   7   6       62.84       66.49      2.80 o
  -1   7   6        1.35       -1.05      1.14 o
   0   7   6       18.86       20.26      1.94 o
   1   7   6       66.52       68.45      3.74 o
   2   7   6        5.99       10.18      2.17 o
   3   7   6        3.82        0.68      1.75 o
   4   7   6        6.04        4.36      1.48 o
   5   7   6        0.05       -0.80      1.17 o
  -6   8   6        1.68        0.77      1.81 o
  -5   8   6        4.73        2.43      2.01 o
  -4   8   6       18.67       14.94      2.01 o
  -3   8   6        1.41        1.64      1.31 o
  -2   8   6        0.06        0.39      1.19 o
  -1   8   6        0.55       -0.46      1.17 o
   0   8   6       11.59       10.73      2.28 o
   1   8   6       22.20       22.15      4.07 o
   2   8   6       22.07       20.19      4.62 o
   3   8   6       39.85       45.63      3.88 o
   4   8   6        0.24       -0.24      1.74 o
  -4   9   6        1.93        1.05      2.01 o
  -3   9   6       14.13       14.01      2.56 o
  -2   9   6        0.87       -0.69      1.56 o
  -1   9   6        1.55        2.60      1.84 o
   0   9   6        2.34        2.43      1.78 o
   1   9   6        0.15        1.89      1.72 o
 -11   1   7        6.16        9.20      1.87 o
 -10   1   7        7.19        7.39      1.62 o
  -9   1   7       17.64       16.68      2.37 o
  -8   1   7       47.96       41.18      2.13 o
  -7   1   7        0.25       -0.04      0.81 o
  -6   1   7        5.66        6.12      1.37 o
  -5   1   7       40.28       42.65      2.23 o
  -4   1   7      126.29      125.95      3.76 o
  -3   1   7      172.72      167.89      4.59 o
  -2   1   7       89.69       82.87      2.91 o
  -1   1   7        3.56        2.45      0.99 o
   0   1   7      134.57      130.14      2.17 o
   1   1   7        6.26        4.70      0.77 o
   2   1   7        3.46        2.94      0.75 o
   3   1   7       89.28       91.30      2.30 o
   4   1   7       12.39       12.39      1.44 o
   5   1   7       53.57       53.77      3.00 o
   6   1   7       23.82       20.43      2.41 o
   7   1   7        0.25       -1.27      1.27 o
   8   1   7        1.54        1.33      1.59 o
 -10   2   7        3.90        3.89      1.97 o
  -9   2   7       21.31       18.99      2.57 o
  -8   2   7       29.10       29.31      2.90 o
  -7   2   7       40.39       36.32      2.68 o
  -6   2   7       22.03       14.36      1.48 o
  -5   2   7      170.44      190.31      4.18 o
  -4   2   7       37.64       28.38      1.82 o
  -3   2   7       71.40       67.98      4.06 o
  -2   2   7       30.53       32.00      2.40 o
  -1   2   7      229.45      247.06      4.10 o
   0   2   7       25.33       19.13      1.24 o
   1   2   7      275.84      283.52      4.57 o
   2   2   7       79.83       85.26      2.24 o
   3   2   7       24.39       24.99      2.44 o
   4   2   7      461.02      457.72      9.04 o
   5   2   7        4.13        3.52      1.21 o
   6   2   7        3.59        2.16      1.48 o
   7   2   7        2.13        3.02      1.62 o
   8   2   7        0.43        0.70      1.62 o
 -10   3   7        6.71        5.76      2.13 o
  -9   3   7        5.21        4.54      2.59 o
  -8   3   7        4.57        4.33      1.77 o
  -7   3   7        0.66        0.07      2.24 o
  -6   3   7       95.17       90.29      3.82 o
  -5   3   7       40.80       37.05      2.46 o
  -4   3   7       38.17       30.01      1.56 o
  -3   3   7       53.84       48.49      1.83 o
  -2   3   7       60.90       58.08      1.76 o
  -1   3   7       21.14       22.05      1.21 o
   0   3   7       12.78       14.89      1.36 o
   1   3   7        0.95        0.19      0.68 o
   2   3   7       11.92       13.69      1.27 o
   3   3   7       24.67       24.01      1.63 o
   4   3   7       27.44       33.64      1.94 o
   5   3   7        0.63        0.21      0.89 o
   6   3   7        0.32       -0.53      1.01 o
   7   3   7        0.07       -1.13      1.30 o
 -10   4   7        0.01       -0.92      2.79 o
  -9   4   7        3.14        3.18      1.81 o
  -8   4   7        5.78        5.13      2.31 o
  -7   4   7       39.81       36.81      2.75 o
  -6   4   7       53.16       52.63      3.07 o
  -5   4   7        0.12       -1.20      1.20 o
  -4   4   7        0.57       -0.31      1.13 o
  -3   4   7       30.86       30.01      2.09 o
  -2   4   7        4.34        3.26      0.80 o
  -1   4   7       52.48       50.72      1.53 o
   0   4   7       17.52       18.81      1.37 o
   1   4   7       19.25       17.31      1.45 o
   2   4   7       47.42       45.58      2.04 o
   3   4   7        2.38        1.62      0.96 o
   4   4   7      100.71       92.50      2.70 o
   5   4   7        0.73        0.05      0.90 o
   6   4   7        0.08       -0.90      0.90 o
   7   4   7       23.97       27.34      2.38 o
  -9   5   7        0.00       -1.76      1.76 o
  -8   5   7        8.09        9.43      2.24 o
  -7   5   7       79.73       81.18      4.00 o
  -6   5   7        7.33        5.18      1.79 o
  -5   5   7       54.32       55.66      3.14 o
  -4   5   7      300.73      308.98      7.77 o
  -3   5   7       45.45       43.45      2.16 o
  -2   5   7       15.01       16.70      1.50 o
  -1   5   7       44.61       39.22      2.09 o
   0   5   7       33.49       35.85      1.62 o
   1   5   7       26.60       22.77      1.76 o
   2   5   7       28.68       28.65      1.83 o
   3   5   7        2.26        0.77      0.90 o
   4   5   7       35.41       31.95      2.04 o
   5   5   7       53.78       48.29      2.12 o
   6   5   7       16.25       15.54      1.93 o
  -8   6   7        3.51        2.48      3.36 o
  -7   6   7       15.71       18.22      2.79 o
  -6   6   7        1.39        1.36      1.65 o
  -5   6   7       19.16       21.09      3.66 o
  -4   6   7       16.06       16.39      2.28 o
  -3   6   7        3.06        3.07      1.12 o
  -2   6   7        0.11       -0.89      0.89 o
  -1   6   7       39.07       34.97      3.56 o
   0   6   7        5.08        2.85      1.21 o
   1   6   7        9.35        9.14      1.76 o
   2   6   7       11.15       12.41      1.41 o
   3   6   7        5.82        6.71      1.27 o
   4   6   7        3.87        3.91      1.35 o
   5   6   7        5.46        4.20      1.50 o
  -7   7   7       57.28       54.50      3.97 o
  -6   7   7       31.98       37.14      3.53 o
  -5   7   7       11.05       11.72      2.29 o
  -4   7   7       19.66       20.31      2.26 o
  -3   7   7        9.94        7.45      1.59 o
  -2   7   7        6.46        3.68      1.38 o
  -1   7   7        0.53        1.03      1.09 o
   0   7   7        0.72       -0.99      0.99 o
   1   7   7       42.46       41.59      2.52 o
   2   7   7       43.69       42.19      3.19 o
   3   7   7        6.65        8.09      2.04 o
   4   7   7        6.58        7.90      2.37 o
  -5   8   7        5.42        4.52      2.11 o
  -4   8   7        2.90        2.39      1.43 o
  -3   8   7        0.03       -0.19      1.18 o
  -2   8   7       16.14       13.88      1.92 o
  -1   8   7       68.73       64.88      2.95 o
   0   8   7        0.42       -0.42      1.57 o
   1   8   7        6.51        4.69      2.07 o
   2   8   7       28.03       34.74      3.50 o
   3   8   7        0.02        1.54      1.70 o
 -10   0   8       20.09       14.91      3.27 o
  -9   0   8        0.24        3.70      1.60 o
  -8   0   8      169.84      137.88      6.53 o
  -7   0   8      174.11      160.12      6.90 o
  -6   0   8       14.35       13.69      2.69 o
  -5   0   8      128.46      122.00      5.66 o
  -4   0   8      289.79      289.13      9.48 o
  -2   0   8      148.41      143.13      6.04 o
  -1   0   8       55.87       57.81      2.30 o
   0   0   8        0.72       -0.33      1.05 o
   1   0   8      358.72      391.60     12.01 o
   2   0   8       62.73       56.11      4.02 o
   3   0   8      108.97      107.90      5.73 o
   4   0   8       36.79       48.01      4.03 o
   5   0   8      124.90      131.68      6.94 o
   6   0   8        2.06       -0.89      1.78 o
   7   0   8        0.35        2.74      2.43 o
 -10   1   8       22.15       21.72      2.22 o
  -9   1   8        1.19       -0.66      1.35 o
  -8   1   8       32.09       30.72      2.57 o
  -7   1   8       86.72       88.42      3.50 o
  -6   1   8       14.60       11.91      2.77 o
  -5   1   8       30.94       30.49      2.33 o
  -4   1   8       86.87       91.05      4.90 o
  -3   1   8      319.07      321.90      7.20 o
  -2   1   8        4.21        2.74      1.06 o
  -1   1   8        4.39        2.60      0.81 o
   0   1   8       38.33       38.76      1.68 o
   1   1   8       93.01       95.72      2.65 o
   2   1   8       25.14       25.21      1.37 o
   3   1   8        2.71        2.23      1.04 o
   4   1   8       60.82       59.18      3.18 o
   5   1   8      175.59      195.77      6.11 o
   6   1   8        5.25        6.18      1.83 o
   7   1   8        1.23        0.99      1.58 o
 -10   2   8        5.16        4.67      2.02 o
  -9   2   8        0.07        0.89      1.57 o
  -8   2   8        4.64        4.74      1.68 o
  -7   2   8       10.03        8.06      1.76 o
  -6   2   8        6.77        6.97      1.82 o
  -5   2   8       12.35       12.43      1.43 o
  -4   2   8      177.46      165.99      6.95 o
  -3   2   8       10.29       10.48      1.48 o
  -2   2   8        2.32       -0.45      0.80 o
  -1   2   8       27.61       21.98      1.57 o
   0   2   8        5.39        4.11      0.80 o
   1   2   8        0.19       -0.32      0.66 o
   2   2   8        4.40        2.24      0.99 o
   3   2   8       24.21       24.82      2.19 o
   4   2   8       70.37       66.60      4.93 o
   5   2   8      100.61       93.87      6.43 o
   6   2   8        7.02        6.29      3.10 o
   7   2   8        0.03       -0.74      1.40 o
 -10   3   8        9.15        8.27      2.90 o
  -9   3   8       20.79       23.05      2.93 o
  -8   3   8       11.57        6.67      1.94 o
  -7   3   8       15.11       15.43      2.39 o
  -6   3   8       24.29       24.44      2.66 o
  -5   3   8      295.51      301.89     10.80 o
  -4   3   8      444.19      441.75      9.70 o
  -3   3   8      204.08      206.54      4.42 o
  -2   3   8        0.50       -0.20      0.75 o
  -1   3   8        3.58        2.62      0.72 o
   0   3   8        1.38        1.41      0.76 o
   1   3   8       11.66       11.26      2.34 o
   2   3   8      103.56      102.02      2.68 o
   3   3   8        3.86        3.45      1.05 o
   4   3   8       53.30       54.93      2.16 o
   5   3   8       16.05       13.80      1.71 o
   6   3   8        5.88        3.13      1.75 o
   7   3   8        4.77        7.37      2.00 o
  -9   4   8        0.09        0.04      1.60 o
  -8   4   8        4.00        5.43      1.99 o
  -7   4   8        9.66       10.19      2.12 o
  -6   4   8       18.95       20.18      2.51 o
  -5   4   8       64.75       62.91      6.50 o
  -4   4   8        8.17        8.78      1.83 o
  -3   4   8        0.01       -0.71      1.12 o
  -2   4   8      270.87      258.35      4.08 o
  -1   4   8      123.03      116.83      2.90 o
   0   4   8       17.80       17.68      1.45 o
   1   4   8       35.14       35.90      1.89 o
   2   4   8       20.10       24.12      2.40 o
   3   4   8       29.01       29.39      1.90 o
   4   4   8       25.36       21.54      1.73 o
   5   4   8       13.15       12.85      1.49 o
   6   4   8        5.73        5.29      1.55 o
  -9   5   8        0.89        0.97      1.86 o
  -8   5   8        2.68       -0.15      1.63 o
  -7   5   8        0.59       -0.60      1.62 o
  -6   5   8       17.40       23.33      4.56 o
  -5   5   8       18.00       19.46      3.31 o
  -4   5   8       38.88       37.35      2.61 o
  -3   5   8        0.51        0.60      1.07 o
  -2   5   8        1.16       -0.12      1.06 o
  -1   5   8       14.15        9.53      1.62 o
   0   5   8       18.51       17.33      2.29 o
   1   5   8        6.05        4.84      1.14 o
   2   5   8       45.34       41.87      1.94 o
   3   5   8        8.74        9.69      1.33 o
   4   5   8        0.85       -0.72      0.91 o
   5   5   8        3.25        3.94      1.27 o
  -8   6   8       11.14        6.51      2.31 o
  -7   6   8       68.39       65.60      3.91 o
  -6   6   8        7.65        6.07      2.13 o
  -5   6   8       55.32       53.14      3.28 o
  -4   6   8        0.17       -1.42      1.42 o
  -3   6   8        2.97        1.33      1.24 o
  -2   6   8      113.76      115.24      3.72 o
  -1   6   8        0.12       -0.64      1.11 o
   0   6   8       52.71       48.55      2.51 o
   1   6   8       17.26       17.84      2.00 o
   2   6   8        5.66        7.95      1.59 o
   3   6   8        2.99        3.27      1.14 o
   4   6   8        5.56        6.89      1.61 o
   5   6   8        0.75        0.60      1.36 o
  -6   7   8       40.25       51.29      4.02 o
  -5   7   8        3.25        2.38      2.03 o
  -4   7   8        6.67        6.34      1.97 o
  -3   7   8        0.61       -1.16      1.17 o
  -2   7   8        6.31        4.83      1.54 o
  -1   7   8        6.08        4.50      1.42 o
   0   7   8        9.48        8.67      1.65 o
   1   7   8        2.42        1.34      1.32 o
   2   7   8       28.31       33.42      3.40 o
   3   7   8       20.67       17.86      2.83 o
  -4   8   8        7.69        5.88      2.06 o
  -3   8   8        1.60        0.92      1.31 o
  -2   8   8        0.00       -0.31      1.29 o
  -1   8   8        2.42        0.14      1.35 o
   0   8   8       19.87       20.81      2.99 o
   1   8   8        1.95        3.26      1.98 o
 -10   1   9        0.56        0.14      1.65 o
  -9   1   9        2.06        3.59      2.30 o
  -8   1   9        0.69       -0.35      1.82 o
  -7   1   9       18.28       14.46      1.97 o
  -6   1   9        0.93       -0.60      2.62 o
  -5   1   9      167.57      157.22      4.83 o
  -4   1   9       64.95       72.12      3.18 o
  -3   1   9      122.54      122.60      4.73 o
  -2   1   9        0.28       -0.18      1.04 o
  -1   1   9       13.50       13.34      2.72 o
   0   1   9        1.61       -0.09      1.10 o
   1   1   9        2.33        1.70      1.21 o
   2   1   9       40.49       38.35      2.30 o
   3   1   9        3.76        2.33      1.38 o
   4   1   9       61.25       61.87      3.43 o
   5   1   9       52.71       64.04      3.56 o
   6   1   9       14.68       17.02      5.20 o
 -10   2   9        0.88       -0.01      1.62 o
  -9   2   9       13.42       11.99      2.32 o
  -8   2   9        2.53        1.87      2.01 o
  -7   2   9       80.54       88.98      4.00 o
  -6   2   9        0.22       -1.07      1.21 o
  -5   2   9       13.52       14.33      1.89 o
  -4   2   9       29.33       29.07      2.26 o
  -3   2   9      204.22      203.07      7.63 o
  -2   2   9       70.48       71.56      3.13 o
  -1   2   9        0.00       -0.65      0.71 o
   0   2   9        7.51        7.00      1.01 o
   1   2   9       14.50       15.51      1.34 o
   2   2   9        1.13       -0.97      1.02 o
   3   2   9       21.53       19.65      2.64 o
   4   2   9        2.06        0.13      1.47 o
   5   2   9       17.61       15.81      3.23 o
   6   2   9        4.73        4.98      2.49 o
  -9   3   9        2.79        3.32      1.95 o
  -8   3   9       14.26       15.14      2.69 o
  -7   3   9       14.71       16.16      2.38 o
  -6   3   9        3.13        4.99      1.79 o
  -5   3   9      121.32      115.81      4.42 o
  -4   3   9        5.27        4.18      1.48 o
  -3   3   9       76.17       74.44      2.60 o
  -2   3   9       24.11       24.53      1.59 o
  -1   3   9       43.83       40.48      1.75 o
   0   3   9       31.17       28.92      1.59 o
   1   3   9        0.68       -0.75      0.75 o
   2   3   9       57.17       50.90      2.01 o
   3   3   9        0.26       -0.47      0.87 o
   4   3   9       35.68       36.89      2.90 o
   5   3   9       36.40       39.18      3.07 o
   6   3   9        4.95        4.92      1.88 o
  -9   4   9        5.16        6.60      2.15 o
  -8   4   9       12.68       13.72      2.41 o
  -7   4   9        7.35        5.73      1.92 o
  -6   4   9       11.62        9.39      2.68 o
  -5   4   9        1.06       -0.01      1.32 o
  -4   4   9      118.70      115.30      6.45 o
  -3   4   9       11.46        8.13      4.06 o
  -2   4   9       15.16       19.61      2.41 o
  -1   4   9       59.01       50.86      2.26 o
   0   4   9        0.87        1.14      0.88 o
   1   4   9        1.79        0.44      0.90 o
   2   4   9       21.97       23.68      1.75 o
   3   4   9        0.91       -0.24      0.95 o
   4   4   9        0.34       -0.18      0.96 o
   5   4   9        0.10       -0.72      1.29 o
  -8   5   9        1.97       -0.87      1.70 o
  -7   5   9       14.44       14.09      6.82 o
  -6   5   9        0.09       -1.46      1.46 o
  -5   5   9        0.08       -0.70      1.43 o
  -4   5   9        3.59        5.59      1.73 o
  -3   5   9        1.44       -1.33      1.34 o
  -2   5   9       24.69       29.09      2.36 o
  -1   5   9        2.46        1.72      1.72 o
   0   5   9        9.70       10.60      2.03 o
   1   5   9        8.19        6.02      1.23 o
   2   5   9        1.35        1.32      0.99 o
   3   5   9        3.10        2.47      1.09 o
   4   5   9        1.49       -0.13      1.06 o
  -7   6   9        5.69        2.30      1.93 o
  -6   6   9        6.48        5.77      2.18 o
  -5   6   9       50.01       56.08      3.45 o
  -4   6   9        6.71        2.70      2.68 o
  -3   6   9       73.66       71.76      3.10 o
  -2   6   9        0.71       -0.25      1.18 o
  -1   6   9       25.85       31.11      2.55 o
   0   6   9        0.67       -1.18      1.18 o
   1   6   9        2.91        2.36      1.71 o
   2   6   9        2.19        0.89      1.25 o
   3   6   9        5.82        8.35      1.63 o
  -5   7   9        3.97       -0.34      2.26 o
  -4   7   9       23.04       29.77      3.94 o
  -3   7   9        0.05        0.31      1.40 o
  -2   7   9        0.40       -1.10      1.10 o
  -1   7   9       22.35       20.06      2.27 o
   0   7   9        6.69        4.66      1.63 o
   1   7   9        1.21        1.59      1.42 o
   2   7   9        0.08       -0.49      1.39 o
  -8   0  10       72.73       78.34      5.16 o
  -7   0  10       19.32       27.38      3.82 o
  -6   0  10        2.72       -1.02      1.68 o
  -5   0  10       23.44       26.56      3.79 o
  -4   0  10      525.92      558.58     16.44 o
  -3   0  10        0.76        1.76      1.73 o
  -2   0  10       13.74       15.44      2.81 o
  -1   0  10        1.82        0.01      1.46 o
   0   0  10        5.47        2.04      1.94 o
   1   0  10        0.11       -1.37      1.37 o
   2   0  10        1.56        1.46      1.77 o
   3   0  10        8.13       14.04      3.08 o
   4   0  10       56.95       53.66      4.67 o
   5   0  10      204.21      213.93      9.85 o
  -9   1  10        7.13        5.75      1.81 o
  -8   1  10        2.84        1.18      1.30 o
  -7   1  10       28.02       27.59      2.65 o
  -6   1  10        5.90        6.28      2.13 o
  -5   1  10        1.87       -0.67      1.29 o
  -4   1  10      638.51      693.67     13.70 o
  -3   1  10      136.56      149.64      9.32 o
  -2   1  10       34.62       33.57      2.49 o
  -1   1  10       54.52       47.50      3.59 o
   0   1  10       13.98       11.50      1.87 o
   1   1  10       14.70       13.97      2.93 o
   2   1  10        4.62        2.70      1.94 o
   3   1  10        0.90        0.86      1.48 o
   4   1  10        8.13        8.17      1.99 o
   5   1  10       16.79       20.16      2.78 o
  -9   2  10        6.52        5.15      1.96 o
  -8   2  10        6.66       10.27      2.11 o
  -7   2  10       84.46       84.55      6.60 o
  -6   2  10        0.74        0.85      1.50 o
  -5   2  10       39.61       41.76      3.13 o
  -4   2  10        7.93       12.23      1.95 o
  -3   2  10       19.76       20.68      2.33 o
  -2   2  10        1.76        0.91      1.01 o
  -1   2  10        0.22       -0.04      0.89 o
   0   2  10        0.05       -0.88      1.05 o
   1   2  10        3.31        1.54      1.08 o
   2   2  10       22.43       25.25      2.59 o
   3   2  10        0.95        1.81      1.84 o
   4   2  10        2.69        2.88      1.69 o
   5   2  10       31.28       36.36      7.51 o
  -9   3  10        2.42        4.44      1.99 o
  -8   3  10        6.59        8.75      2.16 o
  -7   3  10        0.71        0.12      1.57 o
  -6   3  10        0.44       -1.23      1.23 o
  -5   3  10        1.14        2.74      1.47 o
  -4   3  10        0.60       -0.03      1.41 o
  -3   3  10        0.56        0.15      1.65 o
  -2   3  10       76.19       76.21      2.84 o
  -1   3  10       26.05       32.67      2.17 o
   0   3  10        9.19        5.86      1.37 o
   1   3  10        5.35        3.84      1.12 o
   2   3  10       24.90       24.21      2.12 o
   3   3  10        0.61       -0.86      1.28 o
   4   3  10        8.18       13.76      2.41 o
   5   3  10        9.30       16.77      2.55 o
  -8   4  10        0.43       -0.69      1.73 o
  -7   4  10       34.45       40.82      3.31 o
  -6   4  10        9.04        8.32      2.41 o
  -5   4  10        0.96        0.22      1.41 o
  -4   4  10       45.29       43.53      2.82 o
  -3   4  10        0.01       -1.55      1.55 o
  -2   4  10        0.01        0.35      1.39 o
  -1   4  10        7.85        5.20      1.76 o
   0   4  10       24.56       21.78      1.72 o
   1   4  10       15.93       12.45      2.05 o
   2   4  10        3.64        2.53      1.04 o
   3   4  10        6.60        8.42      1.33 o
   4   4  10        0.70        0.99      1.61 o
  -7   5  10        0.34       -1.79      1.79 o
  -6   5  10        0.05        0.32      1.53 o
  -5   5  10        9.72       13.04      2.41 o
  -4   5  10        0.06        0.06      1.79 o
  -3   5  10        3.67        1.19      1.61 o
  -2   5  10       67.86       74.28      3.80 o
  -1   5  10        7.80        6.07      1.57 o
   0   5  10        4.43        2.96      1.73 o
   1   5  10        8.61        6.02      1.76 o
   2   5  10       15.76       18.32      2.71 o
   3   5  10        3.24        4.53      1.28 o
  -6   6  10        2.76        1.73      2.85 o
  -5   6  10        0.96        1.38      2.48 o
  -4   6  10        0.29       -1.61      1.61 o
  -3   6  10       21.61       24.43      3.86 o
  -2   6  10        0.06       -0.74      1.25 o
  -1   6  10        8.93        6.71      2.05 o
   0   6  10        0.34       -0.26      1.27 o
   1   6  10       19.38       20.23      2.85 o
   2   6  10        0.85        0.55      1.43 o
  -3   7  10        3.38        1.15      1.80 o
  -2   7  10        0.48        1.30      1.39 o
  -1   7  10        0.60       -1.28      1.28 o
  -8   1  11        0.07       -1.91      1.91 o
  -7   1  11        1.27        0.20      2.26 o
  -6   1  11       30.57       38.07      3.06 o
  -5   1  11       21.69       30.71      5.91 o
  -4   1  11       18.82       28.13      2.89 o
  -3   1  11        0.09        1.85      1.54 o
  -2   1  11        0.58       -0.91      1.16 o
  -1   1  11       12.92       10.18      1.91 o
   0   1  11        0.68        0.04      1.35 o
   1   1  11        0.57       -0.23      1.29 o
   2   1  11        0.57        0.98      1.92 o
   3   1  11        0.00       -1.38      1.38 o
   4   1  11        1.58        1.14      1.72 o
  -8   2  11        0.00        0.39      1.46 o
  -7   2  11        6.36        8.17      2.05 o
  -6   2  11       13.91       19.28      2.48 o
  -5   2  11       66.48       64.71      5.08 o
  -4   2  11       23.55       30.89      3.02 o
  -3   2  11      181.05      196.46     10.41 o
  -2   2  11       24.21       29.35      2.69 o
  -1   2  11       23.22       22.89      2.46 o
   0   2  11       30.72       28.47      2.67 o
   1   2  11        2.99        1.06      1.47 o
   2   2  11        1.61       -1.24      1.27 o
   3   2  11        0.62        0.94      1.75 o
   4   2  11        5.29        5.21      1.92 o
  -8   3  11        1.67        2.26      1.91 o
  -7   3  11        0.00       -0.27      1.59 o
  -6   3  11       23.59       31.69      3.12 o
  -5   3  11        9.42       14.07      2.26 o
  -4   3  11        1.37        1.96      1.60 o
  -3   3  11        0.18       -0.78      1.31 o
  -2   3  11        0.00       -0.81      1.07 o
  -1   3  11        0.96        0.84      1.27 o
   0   3  11        1.13        3.60      1.54 o
   1   3  11        0.09       -0.21      1.07 o
   2   3  11        1.42        0.66      1.41 o
   3   3  11        0.32       -1.06      1.41 o
  -7   4  11        2.07        1.48      1.84 o
  -6   4  11       17.02       17.57      3.22 o
  -5   4  11        0.18       -0.23      1.48 o
  -4   4  11        2.74        0.55      2.02 o
  -3   4  11       12.97       10.33      2.22 o
  -2   4  11        2.83        3.41      1.81 o
  -1   4  11        3.09        1.97      2.33 o
   0   4  11       33.12       31.51      2.10 o
   1   4  11       14.56        9.38      1.62 o
   2   4  11        2.44        0.49      1.24 o
   3   4  11        5.52        6.02      4.14 o
  -6   5  11        5.30        6.34      2.08 o
  -5   5  11       21.08       19.46      4.02 o
  -4   5  11       25.34       34.33      3.35 o
  -3   5  11        2.56        1.90      1.74 o
  -2   5  11        2.09        1.03      1.91 o
  -1   5  11        2.20       -0.09      1.38 o
   0   5  11        0.96       -0.28      1.50 o
   1   5  11        0.78        0.08      1.26 o
  -3   6  11        2.09        0.94      1.76 o
  -2   6  11        2.14        1.32      1.77 o
  -1   6  11        3.44        1.15      1.45 o
  -7   0  12        2.59        1.32      2.21 o
  -6   0  12       35.27       34.06      4.47 o
  -5   0  12        6.86        8.87      2.98 o
  -4   0  12      150.33      191.94      9.30 o
  -3   0  12      114.70      118.64      6.74 o
  -2   0  12       60.83       54.14      4.57 o
  -1   0  12        7.12        7.09      2.41 o
   0   0  12        5.83       10.37      2.96 o
   1   0  12        4.79        3.26      2.44 o
   2   0  12        0.12        0.03      2.25 o
   3   0  12        0.02       -1.34      2.01 o
  -7   1  12        5.12       12.45      3.17 o
  -6   1  12        3.44        1.17      1.47 o
  -5   1  12        4.14        4.81      1.83 o
  -4   1  12       53.47       59.24      3.85 o
  -3   1  12       71.73       86.50     24.24 o
  -2   1  12       30.51       30.17      2.91 o
  -1   1  12        0.17        0.44      1.38 o
   0   1  12       17.06       15.90      3.15 o
   1   1  12        2.16        2.22      1.56 o
   2   1  12        0.53        0.05      1.46 o
   3   1  12        0.06       -1.43      1.43 o
  -7   2  12        2.18        2.87      1.70 o
  -6   2  12        8.35       17.13      4.08 o
  -5   2  12        5.70       -0.32      2.42 o
  -4   2  12        2.30       -0.10      2.45 o
  -3   2  12        4.96        5.21      3.15 o
  -2   2  12       10.10        9.25      1.91 o
  -1   2  12       11.40        9.40      2.12 o
   0   2  12        7.80        4.83      1.67 o
   1   2  12       11.70        8.12      1.95 o
   2   2  12        0.04       -1.24      1.39 o
  -6   3  12        0.99        1.42      1.54 o
  -5   3  12        1.09        1.23      2.06 o
  -4   3  12       15.28       31.78      4.76 o
  -3   3  12       21.06       27.00      4.69 o
  -2   3  12       15.29       22.25      5.20 o
  -1   3  12        2.53        1.76      1.59 o
   0   3  12        4.02        2.91      1.57 o
   1   3  12        1.72        1.21      1.51 o
   2   3  12        0.00       -0.13      1.44 o
  -5   4  12        7.49        6.04      3.23 o
  -4   4  12        3.55        2.57      1.91 o
  -3   4  12       38.07       51.97      3.89 o
  -2   4  12        1.77        1.67      2.09 o
   0   4  12        1.85        2.35      2.37 o
   1   4  12        1.12        2.43      1.39 o
  -2   5  12        0.51        0.20      1.99 o
  -5   1  13        0.50       -0.09      1.87 o
  -4   1  13        0.32       -1.85      1.85 o
  -3   1  13       12.34       15.21      9.31 o
  -2   1  13        8.04        7.43      2.38 o
  -1   1  13        0.08        0.65      1.47 o
   0   1  13        7.65        3.80      3.73 o
  -5   2  13        2.05        0.00      2.45 o
  -4   2  13       16.10       33.62      5.56 o
  -3   2  13        5.24        6.73      4.69 o
  -2   2  13        3.01        2.97      1.73 o
  -1   2  13        0.04        0.86      1.54 o
   0   2  13        6.70        5.23      2.03 o
  -3   3  13       14.90       18.74      5.32 o
  -2   3  13        9.66       17.49      6.27 o
 
